# Supplementary material for: Low-Temperature Loop-Mediated Isothermal Amplification Operating at Physiological Temperature
Source: Biosensors (Basel). 2023 Mar 10;13(3):367. doi: 10.3390/bios13030367 (PMC10046060; doi:10.3390/bios13030367)
Supplement: Supplementary file 1 [file biosensors-13-00367-s001.zip]

Archive with 1 entries (1 files):
- biosensors-2218740-supplementary.pdf
